# Supplementary material for: Germline ERBB2/HER2 Coding Variants Are Associated with Increased Risk of Myeloproliferative Neoplasms
Source: Cancers (Basel). 2021 Jun 29;13(13):3246. doi: 10.3390/cancers13133246 (PMC8268839; doi:10.3390/cancers13133246)
Supplement: Supplementary file 1 [file cancers-13-03246-s001.zip]

Archive with 1 entries (1 files):
- cancers-1247417-supplementary.xlsx
