# Supplementary material for: Germline ERBB2/HER2 Coding Variants Are Associated with Increased Risk of Myeloproliferative Neoplasms
Source: Cancers (Basel). 2021 Jun 29;13(13):3246. doi: 10.3390/cancers13133246 (PMC8268839; doi:10.3390/cancers13133246)
Supplement: Supplementary file 1 [file cancers-13-03246-s001.zip › cancers-1247417-supplementary.xlsx]

## Sheet: Table S1
	Table S1. Familial MPN cases harboring a germline ERBB2 variant
	Subject	Age at Dx	Gender	MPN Subtype	Driver Mutation	Other personal cancer history	family cancer history	Germline Variant	Protein
	01	59	F	None	NA	melanoma, ovarian	melanoma, MPN	17-37883570-T-C	p.L1061P
	02	61	F	ET	unknown	melanoma	melanoma, ovarian	17-37883570-T-C	p.L1061P
	03	73*	M	None	NA		melanoma, MPN	WT	WT
	04	67	M	None	NA	bladder, melanoma	melanoma, MPN	17-37883570-T-C	p.L1061P
	05	43	F	PV	JAK2 V617F	melanoma, renal	melanoma, ovarian	17-37883570-T-C	p.L1061P
	06	34	F	PV	JAK2 V617F		MPN, lymphoma	17-37872035-G-T	p.W452C
	07	47	F	ET	Triple negative	Hodgkins lymphoma, sarcoma	lung (father)	17-37872035-G-T	p.W452C
	08	49	F	ET	JAK2 V617F		ET (mother)	17-37872586-G-A	p.A516T
	09	46	M	ET	MPL W515L	squamous cell carcinoma	PV (uncle), CLL and prostate (father), NHL (dtr)	17-37884176-C-A	p.A1216D
	10	27	F	ET	JAK2 V617F		breast and thyroid (2 sisters)	WT	WT
	11	90	F	PMF	CALR Type 2		breast and thyroid (2 dtrs)	17-37872035-G-T	p.W452C
	12	63	M	PMF	CALR Type 2		PV and thyroid (mother)	17-37863309-G-A	p.R47H
	13	33	M	PMF	unknown		AML (father), breast (mother)	17-37879585-A-G	p.I654V
	14	41	F	PV	JAK2 V617F	hydatidiform mole	breast, GU (mother)	17-37883640-T-A	p.D1084Y
	15	67	F	None	NA	breast, GU	breast (mother, aunt)	17-37883640-T-A	p.D1084Y
	*Age at sample analysis; Dx, diagnosis; MPN, myeloproliferative neoplasm; ET, essential thrombocytosis; PV, polycythemia vera; PMF, primary myelofibrosis; NHL, non-Hodgkins lymphoma
	Variant positions refer to GRCh37

## Sheet: Table S2
	Table S2. Candidate variants from exome sequencing of pedigree A
	Gene Name	Exon Location	I-03 Genotype	I-04 Genotype	Locus	Sequencing primers
	NEURL1	exon3:c.587_600del:p.T196fs	HET	HET	NM_004210	TCATCGCATTCTGGGTGGAC/CCTCTCTGACTGGTGCCAAG
	MCM4	exon5:c.A487G:p.K163E	WT	HET	NM_182746	GTGTAGGCAGCAGCAGAAGA/GGAGGATCACTTGAGGCCAG
	ERBB2	exon26:c.T3182C:p.L1061P	WT	HET	NM_004448	CTTTCTTGTCCCCAGAGTGG/ATTTGATGGTGACCTGGGAA
	ERCC2	exon21:c.C1904T:p.A635V	HET	WT	NM_000400	CACCTGGGAAATGAACGGGA/CCCTGGGAGACAGAGCTACT
	SNAPC4	exon21:c.G4234T:p.A1412S	HET	HET	NM_003086	CCCTACCTGAATGGGGCATG/TGGAGTAGGAGACCGGACAG
	USP24	exon9:c.A1024G:p.I342V	HET	HET	NM_015306	CCTGCTAAGTCCTGGCTCTG/AGGTGCCTCAGCTTCTTTACT
	DOCK5	exon29:c.A2959T:p.M987L	WT	HET	NM_024940	GCTGTTACTGTGGGGCTAGG/TAGCGTCGTCTCTTCAGTGC
	LMO7	exon26:c.A3511G:p.M1171V	WT	WT	NM_005358	ACAACAGCTGGATCCGACAG/TGCAAATCTGGATGGGGCAT

## Sheet: Table S3
	Table S3. Germline ERBB2 variants identified in hematologic malignancy cases and controls
	Hematologic malignancy	ERBB2 variant	Protein	dbSNP	Number of cases
	MDS/AML	17-37864776-G-A	p.Arg143Gln	rs185670819	1
	Lymphoid	17-37864776-G-A	p.Arg143Gln	rs185670819	1
	MPN	17-37864781-C-T	p.Leu145Phe	rs527779103	1
	MPN	17-37865601-G-A	p.Arg157Gln	rs745921471	1
	AML	17-37865694-G-A	p.Arg188His	rs763371007	1
	CMML	17-37866345-G-A	p.Arg217His	rs779346332	1
	MPN	17-37866429-C-T	p.Thr245Met	rs376183465	1
	MPN	17-37868649-G-C	p.Gly366Arg	rs767588058	1
	MDS/AML	17-37871547-C-A	p.Ala386Asp	rs141116145	4
	CMML	17-37871547-C-A	p.Ala386Asp	rs141116145	2
	MPN	17-37871547-C-A	p.Ala386Asp	rs141116145	2
	Lymphoid	17-37871547-C-A	p.Ala386Asp	rs141116145	2
	Control	17-37871547-C-A	p.Ala386Asp	rs141116145	1
	Control	17-37872139-G-C	p.Arg487Pro	rs371450390	1
	MDS/AML	17-37872145-C-T	p.Pro489Leu	rs142456637	2
	MPN	17-37872145-C-T	p.Pro489Leu	rs142456637	1
	Lymphoid	17-37872145-C-T	p.Pro489Leu	rs142456637	1
	Control	17-37873607-A-T	p.Lys591Met	rs767216520	1
	MDS/AML	17-37873637-C-G	p.Pro601Arg	NA	1
	AA	17-37879585-A-G	p.Ile654Val	rs1801201	1
	MDS/AML	17-37879585-A-G	p.Ile654Val	rs1801201	13
	CML	17-37879585-A-G	p.Ile654Val	rs1801201	1
	MPN	17-37879585-A-G	p.Ile654Val	rs1801201	5
	Lymphoid	17-37879585-A-G	p.Ile654Val	rs1801201	2
	Control	17-37879585-A-G	p.Ile654Val	rs1801201	3
	MDS/AML	17-37881617-G-A	p.Arg896His	rs777677468	1
	MDS/AML	17-37882024-G-T	p.Glu930Asp	rs138957632	1
	MPN	17-37882024-G-T	p.Glu930Asp	rs138957632	2
	CMML	17-37882024-G-T	p.Glu930Asp	rs138957632	1
	MDS/AML	17-37882071-T-G	p.Ile946Ser	rs1204570035	1
	AA	17-37882824-T-C	p.Ile961Thr	rs761891977	1
	MDS/AML	17-37882824-T-C	p.Ile961Thr	rs761891977	1*
	MDS/AML	17-37883141-G-A	p.Gly1015Glu	rs140272156	1
	MPN	17-37883141-G-A	p.Gly1015Glu	rs140272156	1
	MDS/AML	17-37883155-G-T	p.Ala1020Ser	NA	1
	CMML	17-37883212-G-A	p.Ala1039Thr	rs566053951	1
	MPN	17-37883570-T-C	p.Leu1061Pro	rs141142822	1
	MPN	17-37883638-G-T	p.Asp1084Tyr	rs200796676	1
	MPN	17-37883725-A-G	p.Ser1113Gly	rs764220279	1
	MPN	17-37883780-T-C	p.Leu1131Pro	rs556924554	1
	MPN	17-37883763-T-A	p.Asp1125Glu	rs148211805	1
	Control	17-37883959-G-C	p.Asp1144His	rs138611862	1
	MDS/AML	17-37884011-G-A	p.Arg1161Gln	rs150680317	3
	CMML	17-37884066-GGTC-G	p.Val1181del	rs751889439	1
	MPN	17-37884073-A-C	p.Lys1182Gln	rs763027953	1
	AA	17-37884147-GC-G	p.His1208fs	NA	1
	Variant positions refer to GRCh37; variants with a MAF < 0.005 are shaded grey
	*This case also harbord a p.Ile654V variant
	AML, acute myeloid leukemia; AA, aplastic anemia; CML, chronic myeloid leukemia;
	CMML, chronic myelomonocytic leukemia; MDS, myelodysplastic syndrome; MPN, myeloproliferative neoplasm

## Sheet: Table S4
			Table S4. Germline ERBB2 variants identified in validation control cohort
			ERBB2 variant	Protein	dbSNP	Number of cases
			37856534-C-T	p.L15F	rs193171026	1
			37863248-A-C	p.T27P	rs779913120	1
			37863339-A-G	p.Q57R	rs140441229	1
			37864598-G-A	p.V84M	rs376524324	1
			37864655-C-T	p.R103X	n/a	1
			37864781-C-T	p.L145F	rs527779103	1
			37865593-G-C	p.L154F	rs757446217	1
			37865628-C-T	p.T166M	rs1227559137	1
			37865694-G-A	p.R188H	rs763371007	2
			37866609-A-G	p.N259S	rs769870618	1
			37866641-G-T	p.A270S	rs200382130	1
			37868244-T-C	p.V322A	n/a	1
			37871547-C-A	pA386D	rs141116145	13
			37872019-G-C	p.G447A	rs930754368	1
			37872096-C-G	p.H473D	rs756500045	1
			37872126-G-A	p.D483N	rs571837012	1
			37872145-C-T	p.P489L	rs142456637	2
			37872174-C-T	p.R499W	rs199530208	1*
			37872175-G-A	p.R499L	rs182572604	1
			37872647-G-A	p.R536Q	rs140980495	1
			37873642-G-A	p.G603S	rs771145294	1#
			37879585-A-G	p.I654V	rs1801201	17
			37881095-C-A	p.D808E	rs146603731	1
			37881114-G-A	p.G815R	rs368094521	2
			37881118-G-A	p.R816H	rs775394020	1
			37882024-G-T	p.E930D	rs138957632	1
			37882839-G-A	p.R966Q	rs755874371	1
			37882886-G-A	p.D982N	n/a	1
			37883141-G-A	p.G1015E	rs140272156	5
			37883207-C-T	p.P1037L	rs201905649	1
			37883212-G-A	p.A1039T	rs566053951	3
			37883570-T-C	p.L1061P	rs141142822	1
			37883620-T-C	p.S1078P	rs1168483412	1
			37883637-G-T	p.D1087Y	n/a	1
			37883693-C-T	p.P1102L	rs200455249	2
			37883696-C-T	p.T1103I	rs759923732	1
			37883763-T-A	p.D1125E	rs148211805	3
			37884011-G-A	p.R1161Q	rs150680317	2
			37884013-C-T	p.P1162S	rs201482456	2
			37884073-A-C	p.K1182Q	rs763027953	3
			37884100-G-A	p.V1191M	rs1167419546	1
			*this case also harbored a p.A386D variant
			#this case also harbored a p.I654V variant
			Variant positions refer to GRCh37

## Sheet: Table S5
Table S5. Whole genome sequencing coverage statistics
Sample ID	I-05	I-01	I-02
Total number of sequenced reads	70546030	75073682	69168784
Total number of uniquely mapped non duplicate reads	66604746	70584844	65211075
Total number of covered bases	34280076	34280076	34280076
MEAN coverage	98.5605	107.658	97.2563
Percentage of targeted bases with coverage ≥10	0.976759	0.975806	0.976393

## Sheet: Table S6
Table S6: Amplicon sequencing statistics for familial MPN cohort
Sample ID	Total Aligned Reads	Percent Aligned Reads	Overall Aligned Reads	Total Aligned Bases	Overall Total Aligned Bases	Percent Aligned Bases	Overall Percent Aligned Bases	Percent Q30	Mismatch Rate	Amplicon Mean Coverage Depth	Uniformity of Coverage (Pct>0.2*mean)
1094	160,623 / 156,645	93.59% / 91.27%	0.9243	29,886,722 / 29,098,152	58984874	69.38% / 67.55%	0.6846	91.83% / 82.99%	0.42% / 0.58%	413.1	87.6
1538	140,514 / 133,069	91.54% / 86.69%	0.8912	26,102,992 / 24,663,932	50766924	67.75% / 64.02%	0.6588	90.54% / 79.09%	0.47% / 0.69%	356.7	85.12
1155	111,313 / 105,950	94.58% / 90.02%	0.923	20,698,679 / 19,656,889	40355568	70.07% / 66.54%	0.683	91.83% / 80.01%	0.38% / 0.62%	283.2	84.99
935	127,280 / 119,661	93.92% / 88.3%	0.9111	23,668,290 / 22,194,141	45862431	69.58% / 65.25%	0.6742	91.32% / 79.15%	0.42% / 0.66%	321.7	86.68
293	94,911 / 90,085	93.73% / 88.96%	0.9134	17,669,392 / 16,734,517	34403909	69.52% / 65.84%	0.6768	91.29% / 80.14%	0.46% / 0.67%	240.9	86.68
1273	144,443 / 137,176	94.57% / 89.81%	0.9219	26,828,757 / 25,420,094	52248851	69.98% / 66.31%	0.6814	91.38% / 80.09%	0.39% / 0.61%	366.5	84.6
815	119,383 / 115,534	93.52% / 90.5%	0.9201	22,197,591 / 21,442,703	43640294	69.27% / 66.92%	0.681	91.28% / 82.04%	0.44% / 0.61%	305.8	86.95
789	131,247 / 124,960	94.47% / 89.94%	0.922	24,400,309 / 23,176,293	47576602	69.97% / 66.46%	0.6822	91.76% / 80.65%	0.42% / 0.63%	333.7	86.95
1353	151,994 / 145,873	93.03% / 89.28%	0.9115	28,279,677 / 27,083,654	55363331	68.96% / 66.04%	0.675	90.81% / 80.97%	0.46% / 0.65%	388	87.47
1255	175,566 / 167,747	93.71% / 89.53%	0.9162	32,705,106 / 31,178,840	63883946	69.55% / 66.3%	0.6792	91.16% / 80.54%	0.46% / 0.66%	447	87.21
1070	23,980 / 22,875	94.08% / 89.74%	0.9191	4,466,073 / 4,256,154	8722227	69.8% / 66.52%	0.6816	91.3% / 80.04%	0.47% / 0.68%	61.1	78.2
1071	126,333 / 119,476	93.46% / 88.39%	0.9092	23,506,267 / 22,172,592	45678859	69.28% / 65.35%	0.6732	91.1% / 79.38%	0.44% / 0.67%	320.1	86.29
1245	161,126 / 156,181	93.69% / 90.82%	0.9225	29,998,501 / 29,023,590	59022091	69.5% / 67.24%	0.6837	91.66% / 82.23%	0.43% / 0.61%	413.1	87.21
1175	144,081 / 137,469	89.97% / 85.84%	0.879	26,814,457 / 25,526,600	52341057	66.71% / 63.5%	0.6511	89.28% / 79%	0.44% / 0.64%	366.8	87.21
1768	70,840 / 69,190	84.31% / 82.35%	83.33%%	13,170,659 / 12,852,949	26023608	62.45% / 60.94%	0.617	92.32% / 84.08%	0.4% / 0.53%	182.2	86.81
841	111,363 / 105,868	93.57% / 88.95%	0.9126	20,729,666 / 19,664,145	40393811	69.39% / 65.83%	0.6761	91.26% / 79.96%	0.45% / 0.66%	283	86.42
1120	116,023 / 111,874	93.18% / 89.85%	0.9152	21,592,657 / 20,779,875	42372532	69.09% / 66.49%	0.6779	91.11% / 81.49%	0.44% / 0.62%	296.6	86.95
1007	126,576 / 121,327	94.67% / 90.75%	0.9271	23,492,212 / 22,470,658	45962870	70% / 66.96%	0.6848	91.76% / 81.29%	0.46% / 0.66%	322.7	83.16
1011	120,186 / 116,608	93.67% / 90.88%	0.9228	22,373,287 / 21,667,442	44040729	69.47% / 67.28%	0.6837	91.36% / 82.64%	0.46% / 0.62%	308.5	87.08
1357	123,039 / 117,367	94.53% / 90.17%	0.9235	22,904,145 / 21,799,934	44704079	70.11% / 66.73%	0.6842	91.7% / 80.63%	0.43% / 0.65%	312.9	87.08
1115	133,766 / 130,676	90.57% / 88.48%	0.8952	24,853,042 / 24,237,950	49090992	67.04% / 65.38%	0.6621	90.47% / 82.23%	0.45% / 0.59%	344.2	87.21
1774	142,674 / 136,891	94.77% / 90.93%	0.9285	26,539,341 / 25,410,385	51949726	70.23% / 67.25%	0.6874	91.66% / 81.21%	0.45% / 0.64%	364.3	82.51
EA23	101,692 / 96,625	92.37% / 87.77%	0.9007	18,916,803 / 17,931,365	36848168	68.46% / 64.89%	0.6667	90.72% / 79.62%	0.45% / 0.66%	258.2	87.47
721	127,472 / 120,114	93.42% / 88.02%	0.9072	23,713,764 / 22,289,307	46003071	69.24% / 65.08%	0.6716	91.03% / 79.08%	0.45% / 0.68%	322.4	86.29
1208	123,426 / 116,784	89.74% / 84.91%	0.8732	22,964,558 / 21,679,922	44644480	66.52% / 62.8%	0.6466	89.99% / 78.47%	0.46% / 0.68%	312.7	87.34
1047	101,253 / 95,397	94.64% / 89.17%	0.919	18,838,172 / 17,700,540	36538712	70.15% / 65.91%	0.6803	91.95% / 79.39%	0.44% / 0.69%	256.2	84.33
1211	99,637 / 96,119	78.95% / 76.16%	0.7755	18,517,299 / 17,829,661	36,346,960	58.45% / 56.28%	0.5737	84.59% / 75.95%	0.45% / 0.62%	255	87.08
1551	99,544 / 94,960	93.18% / 88.89%	0.9103	18,459,854 / 17,573,922	36,033,776	68.84% / 65.54%	0.6719	91.46% / 79.84%	0.43% / 0.65%	253.8	80.81
1665	46,465 / 45,673	86.48% / 85%	0.8574	8,655,769 / 8,499,960	17155729	64.18% / 63.03%	0.636	93.2% / 85.93%	0.41% / 0.53%	119.8	88.51
190	124,360 / 118,116	93.63% / 88.93%	0.9128	23,120,702 / 21,912,839	45033541	69.35% / 65.73%	0.6754	91.49% / 80.29%	0.44% / 0.65%	315.8	86.03
355	141,249 / 134,450	87.66% / 83.44%	0.8555	26,271,149 / 24,947,342	51218491	64.96% / 61.69%	0.6332	89.22% / 78.09%	0.46% / 0.66%	359	86.68
1502	148,419 / 141,621	93.66% / 89.37%	0.9152	27,601,633 / 26,283,199	53884832	69.4% / 66.08%	0.6774	91.12% / 80.4%	0.44% / 0.64%	377.6	87.99
354	139,100 / 133,075	93.51% / 89.46%	0.9149	25,908,619 / 24,732,452	50,641,071	69.39% / 66.24%	0.6782	91.21% / 80.67%	0.47% / 0.66%	354.3	86.42
1661	113,334 / 106,350	94.06% / 88.26%	0.9116	21,127,675 / 19,777,104	40904779	69.86% / 65.39%	0.6763	91.33% / 78.74%	0.43% / 0.68%	285.8	87.99
1308	115,468 / 110,699	92.7% / 88.87%	0.9078	21,482,098 / 20,552,513	42034611	68.71% / 65.73%	0.6722	90.8% / 80.65%	0.46% / 0.65%	294.5	86.42
1598	129,207 / 122,094	94.63% / 89.42%	0.9202	24,045,508 / 22,665,875	46711383	70.16% / 66.14%	0.6815	91.48% / 79.82%	0.42% / 0.65%	327.2	87.99
455	121,824 / 117,958	94.49% / 91.49%	0.9299	22,656,978 / 21,905,577	44562555	70.01% / 67.69%	0.6885	91.59% / 82.66%	0.47% / 0.63%	312.4	86.95
1102	151,943 / 145,559	93.43% / 89.5%	0.9147	28,252,897 / 27,007,416	55260313	69.21% / 66.16%	0.6769	91.12% / 80.61%	0.45% / 0.64%	387.5	86.68
1276	119,801 / 115,952	89.16% / 86.3%	0.8773	22,303,092 / 21,545,132	43848224	66.13% / 63.88%	0.6501	89.49% / 80.71%	0.48% / 0.64%	306.9	87.73
1099	175,092 / 168,573	93.72% / 90.23%	0.9197	32,604,740 / 31,328,041	63932781	69.53% / 66.81%	0.6817	91.32% / 81.38%	0.45% / 0.64%	447.7	86.95
1146	130,681 / 124,004	93.77% / 88.98%	0.9137	24,299,612 / 23,002,168	47301780	69.46% / 65.76%	0.6761	91.3% / 79.93%	0.44% / 0.65%	331.7	87.08
1031	100,427 / 96,242	94.56% / 90.62%	0.9259	18,716,161 / 17,899,561	36615722	70.21% / 67.15%	0.6868	91.58% / 81.33%	0.43% / 0.62%	256.3	86.55
1376	148,317 / 143,796	94.58% / 91.69%	0.9313	27,632,120 / 26,739,796	54371916	70.2% / 67.93%	0.6907	91.45% / 82.51%	0.43% / 0.59%	380.6	87.86
953	150,577 / 146,212	93.78% / 91.06%	0.9242	28,018,156 / 27,152,082	55170238	69.52% / 67.37%	0.6845	91.8% / 82.5%	0.42% / 0.6%	386.5	86.29
1339	125,104 / 117,781	93.4% / 87.94%	0.9067	23,279,071 / 21,860,268	45,139,339	69.24% / 65.02%	0.6713	91% / 79.1%	0.46% / 0.69%	316.4	86.81
771	118,581 / 113,725	94.68% / 90.8%	0.9274	22,058,567 / 21,111,308	43169875	70.17% / 67.16%	0.6866	91.58% / 81.4%	0.41% / 0.61%	302.4	86.03
1610	110,620 / 105,665	93.86% / 89.66%	0.9176	20,587,704 / 19,619,959	40207663	69.6% / 66.33%	0.6796	91.28% / 80.7%	0.45% / 0.65%	281.7	87.99
762	107,459 / 100,737	94.34% / 88.44%	0.9139	19,972,197 / 18,678,032	38650229	69.86% / 65.33%	0.676	91.8% / 78.71%	0.44% / 0.7%	271.4	84.73
1056	131,005 / 126,321	94.68% / 91.3%	0.9299	24,319,354 / 23,408,139	47727493	70.03% / 67.4%	0.6871	91.76% / 82.32%	0.47% / 0.64%	335.1	84.46
687	117,157 / 112,417	94.32% / 90.51%	0.9242	21,782,360 / 20,860,36	42642721	69.87% / 66.91%	0.6839	91.46% / 81.38%	0.45% / 0.64%	298.9	85.51
243	118,440 / 114,314	93.04% / 89.8%	0.9142	22,046,783 / 21,240,166	43286949	69% / 66.48%	0.6774	91.02% / 81.63%	0.44% / 0.62%	303.1	86.55
1034	119,818 / 112,412	94.54% / 88.7%	0.9162	22,323,728 / 20,885,395	43209123	70.18% / 65.66%	0.6792	91.53% / 79.04%	0.44% / 0.69%	302.5	86.95
298	115,649 / 108,878	92.46% / 87.05%	0.8975	21,479,814 / 20,177,277	41,657,091	68.42% / 64.27%	0.6634	90.89% / 78.85%	0.47% / 0.69%	292.5	85.64
173	94,030 / 89,303	95.4% / 90.6%	0.93	17,467,382 / 16,551,136	34018518	70.6% / 66.9%	0.6875	92.3% / 80.63%	0.44% / 0.66%	239.1	82.9
1522	145,737 / 141,493	94.07% / 91.33%	0.927	27,138,662 / 26,301,383	53440045	69.79% / 67.64%	0.6871	91.37% / 82.85%	0.44% / 0.6%	374	87.6

## Sheet: Table S7
Table S7. Sequencing statistics for the 75 variant calls in Table S3
Sample ID	variant info	Strand Bias PASS	Alt.Allele FWD Read Count	Alt.Allele REV Read Count	Ref.Allele FWD Read Count	Ref.Allele REV Read Count	Total Read DP	% AF	% Ref.Allele Freq	Allele Frequency Global	Annotation	Consequence	Transcript Consequence	rsID
4875	17-37883155-G-T	PASS (SB1:0.51;SB2:1.16)	143	148	121	145	557	52.24	47.76	N/A	missense_variant	p.Ala1020Ser	N/A	N/A
7478	17-37883212-G-A	PASS (SB1:0.64;SB2:1.09)	94	169	89	175	527	49.91	50.09	0.00087671	missense_variant	p.Ala1039Thr	c.3115G>A	rs566053951
8127	17-37871547-C-A	PASS (SB1:0.73;SB2:1.14)	111	41	143	60	355	42.82	57.18	0.00363777	missense_variant	p.Ala386Asp	c.1157C>A	rs141116145
7971	17-37871547-C-A	PASS (SB1:0.73;SB2:1.26)	97	36	113	53	299	44.48	55.52	0.00363777	missense_variant	p.Ala386Asp	c.1157C>A	rs141116145
5064	17-37871547-C-A	PASS (SB1:0.66;SB2:1.00)	106	55	129	67	357	45.1	54.9	0.00363777	missense_variant	p.Ala386Asp	c.1157C>A	rs141116145
7603	17-37871547-C-A	PASS (SB1:0.62;SB2:1.05)	106	66	125	82	379	45.38	54.62	0.00363777	missense_variant	p.Ala386Asp	c.1157C>A	rs141116145
4148	17-37871547-C-A	PASS (SB1:0.65;SB2:1.14)	94	50	106	64	314	45.86	54.14	0.00363777	missense_variant	p.Ala386Asp	c.1157C>A	rs141116145
8153	17-37871547-C-A	PASS (SB1:0.64;SB2:1.08)	100	56	106	64	326	47.85	52.15	0.00363777	missense_variant	p.Ala386Asp	c.1157C>A	rs141116145
7308	17-37871547-C-A	PASS (SB1:0.64;SB2:0.74)	82	46	89	37	254	50.39	49.61	0.00363777	missense_variant	p.Ala386Asp	c.1157C>A	rs141116145
5282	17-37871547-C-A	PASS (SB1:0.65;SB2:1.09)	155	85	146	87	473	50.74	49.26	0.00363777	missense_variant	p.Ala386Asp	c.1157C>A	rs141116145
1440	17-37871547-C-A	PASS (SB1:0.65;SB2:0.99)	88	47	83	44	262	51.53	48.47	0.00363777	missense_variant	p.Ala386Asp	c.1157C>A	rs141116145
603	17-37871547-C-A	PASS (SB1:0.62;SB2:0.97)	113	69	98	58	338	53.85	46.15	0.00363777	missense_variant	p.Ala386Asp	c.1157C>A	rs141116145
5877	17-37871547-C-A	PASS (SB1:0.74;SB2:1.40)	46	16	41	20	123	50.41	49.59	0.00363777	missense_variant	p.Ala386Asp	c.1157C>A	rs141116145
1056	17-37884011-G-A	PASS (SB1:0.59;SB2:1.13)	49	34	46	36	165	50.3	49.7	0.00075809	missense_variant	p.Arg1161Gln	c.3482G>A	rs150680317
1175	17-37884011-G-A	PASS (SB1:0.57;SB2:1.32)	53	40	43	43	179	51.96	48.04	0.00075809	missense_variant	p.Arg1161Gln	c.3482G>A	rs150680317
5627	17-37884011-G-A	PASS (SB1:0.60;SB2:0.85)	97	66	71	41	275	59.27	40.73	0.00075809	missense_variant	p.Arg1161Gln	c.3482G>A	rs150680317
5467	17-37864776-G-A	PASS (SB1:0.71;SB2:1.07)	57	141	58	153	409	48.41	51.59	0.00047476	missense_variant	p.Arg143Gln	c.428G>A	rs185670819
4487	17-37864776-G-A	PASS (SB1:0.79;SB2:0.99)	37	142	35	133	347	51.59	48.41	0.00047476	missense_variant	p.Arg143Gln	c.428G>A	rs185670819
6866	17-37865601-G-A	PASS (SB1:0.56;SB2:1.06)	191	151	192	161	695	49.21	50.79	3.57947e-05	missense_variant	p.Arg157Gln	c.470G>A	rs745921471
4791	17-37865694-G-A	PASS (SB1:0.66;SB2:0.72)	99	192	137	192	620	46.94	53.06	4.59871e-05	missense_variant	p.Arg188His	c.563G>A	rs763371007
6107	17-37866345-G-A	PASS (SB1:0.53;SB2:0.90)	41	37	43	35	156	50	50	2.83736e-05	missense_variant	p.Arg217His	c.650G>A	rs779346332
6884	17-37872139-G-C	PASS (SB1:0.67;SB2:0.83)	53	107	71	119	350	45.71	54.29	4.00426e-06	missense_variant	p.Arg487Pro	c.1460G>C	rs371450390
3954	17-37883725-A-G	PASS (SB1:0.58;SB2:1.06)	127	173	121	174	595	50.42	49.58	1.232e-05	missense_variant	p.Ser1113Gly	c.3337A>G	rs764220279
5256	17-37881617-G-A	PASS (SB1:0.70;SB2:0.93)	67	160	74	164	465	48.82	51.18	3.97744e-05	missense_variant	p.Arg896His	c.2687G>A	rs777677468
5993	17-37883638-G-T	PASS (SB1:0.65;SB2:0.87)	151	81	187	87	506	45.85	54.15	6.10483e-05	missense_variant	p.Asp1084Tyr	c.3250G>T	rs200796676
5325	17-37883763-T-A	PASS (SB1:0.62;SB2:1.10)	56	93	51	93	293	50.85	49.15	0.000279799	missense_variant	p.Asp1125Glu	c.3375T>A	rs148211805
5002	17-37883959-G-C	PASS (SB1:0.50;SB2:0.85)	40	40	52	44	176	45.45	54.55	0.000112638	missense_variant	p.Asp1144His	c.3430G>C	rs138611862
105	17-37882024-G-T	PASS (SB1:0.52;SB2:0.89)	160	147	185	151	643	47.74	52.26	0.000513634	missense_variant	p.Glu930Asp	c.2790G>T	rs138957632
3543	17-37882024-G-T	PASS (SB1:0.55;SB2:0.97)	145	121	156	126	548	48.54	51.46	0.000513634	missense_variant	p.Glu930Asp	c.2790G>T	rs138957632
4050	17-37882024-G-T	PASS (SB1:0.54;SB2:1.13)	99	86	98	96	379	48.81	51.19	0.000513634	missense_variant	p.Glu930Asp	c.2790G>T	rs138957632
2625	17-37882024-G-T	PASS (SB1:0.50;SB2:0.75)	156	155	166	124	601	51.75	48.25	0.000513634	missense_variant	p.Glu930Asp	c.2790G>T	rs138957632
4048	17-37883141-G-A	PASS (SB1:0.51;SB2:0.97)	143	137	163	152	595	47.06	52.94	0.00090985	missense_variant	p.Gly1015Glu	c.3044G>A	rs140272156
2275	17-37883141-G-A	PASS (SB1:0.51;SB2:0.99)	129	126	138	133	526	48.48	51.52	0.00090985	missense_variant	p.Gly1015Glu	c.3044G>A	rs140272156
7594	17-37868649-G-C	PASS (SB1:0.54;SB2:1.01)	121	123	147	157	548	44.53	55.47	1.41808e-05	missense_variant	p.Gly366Arg	c.1096G>C	rs767588058
2207	17-37879585-A-G	PASS (SB1:0.55;SB2:0.89)	83	69	111	82	345	44.06	55.94	0.00481865	missense_variant	p.Ile654Val	c.1960A>G	rs1801201
6555	17-37879585-A-G	PASS (SB1:0.59;SB2:1.05)	207	141	253	181	782	44.5	55.5	0.00481865	missense_variant	p.Ile654Val	c.1960A>G	rs1801201
1607	17-37879585-A-G	PASS (SB1:0.61;SB2:0.97)	187	119	225	139	670	45.67	54.33	0.00481865	missense_variant	p.Ile654Val	c.1960A>G	rs1801201
2141	17-37879585-A-G	PASS (SB1:0.62;SB2:0.86)	250	154	309	163	876	46.12	53.88	0.00481865	missense_variant	p.Ile654Val	c.1960A>G	rs1801201
3358	17-37879585-A-G	PASS (SB1:0.67;SB2:1.23)	274	136	296	181	887	46.22	53.78	0.00481865	missense_variant	p.Ile654Val	c.1960A>G	rs1801201
5798	17-37879585-A-G	PASS (SB1:0.66;SB2:1.19)	230	118	236	144	728	47.8	52.2	0.00481865	missense_variant	p.Ile654Val	c.1960A>G	rs1801201
4780	17-37879585-A-G	PASS (SB1:0.63;SB2:1.09)	226	133	239	153	751	47.8	52.2	0.00481865	missense_variant	p.Ile654Val	c.1960A>G	rs1801201
270	17-37879585-A-G	PASS (SB1:0.61;SB2:1.02)	290	183	310	200	983	48.12	51.88	0.00481865	missense_variant	p.Ile654Val	c.1960A>G	rs1801201
5011	17-37879585-A-G	PASS (SB1:0.65;SB2:1.02)	250	135	266	147	798	48.25	51.75	0.00481865	missense_variant	p.Ile654Val	c.1960A>G	rs1801201
2712	17-37879585-A-G	PASS (SB1:0.63;SB2:1.05)	288	167	303	184	942	48.3	51.7	0.00481865	missense_variant	p.Ile654Val	c.1960A>G	rs1801201
5858	17-37879585-A-G	PASS (SB1:0.63;SB2:1.20)	177	103	174	121	575	48.7	51.3	0.00481865	missense_variant	p.Ile654Val	c.1960A>G	rs1801201
2379	17-37879585-A-G	PASS (SB1:0.64;SB2:1.03)	206	118	211	124	659	49.17	50.83	0.00481865	missense_variant	p.Ile654Val	c.1960A>G	rs1801201
1550	17-37879585-A-G	PASS (SB1:0.64;SB2:0.95)	163	92	171	92	518	49.23	50.77	0.00481865	missense_variant	p.Ile654Val	c.1960A>G	rs1801201
4071	17-37879585-A-G	PASS (SB1:0.62;SB2:1.10)	284	176	282	192	934	49.25	50.75	0.00481865	missense_variant	p.Ile654Val	c.1960A>G	rs1801201
5444	17-37879585-A-G	PASS (SB1:0.59;SB2:0.98)	268	187	273	187	915	49.73	50.27	0.00481865	missense_variant	p.Ile654Val	c.1960A>G	rs1801201
929	17-37879585-A-G	PASS (SB1:0.54;SB2:0.91)	49	42	58	45	194	46.91	53.09	0.00481865	missense_variant	p.Ile654Val	c.1960A>G	rs1801201
2604	17-37879585-A-G	PASS (SB1:0.54;SB2:1.02)	83	71	102	89	345	44.64	55.36	0.00481865	missense_variant	p.Ile654Val	c.1960A>G	rs1801201
820	17-37879585-A-G	PASS (SB1:0.56;SB2:0.97)	79	61	89	67	296	47.3	52.7	0.00481865	missense_variant	p.Ile654Val	c.1960A>G	rs1801201
1314	17-37879585-A-G	PASS (SB1:0.58;SB2:1.14)	89	65	83	69	306	50.33	49.67	0.00481865	missense_variant	p.Ile654Val	c.1960A>G	rs1801201
6258	17-37879585-A-G	PASS (SB1:0.55;SB2:1.16)	66	54	59	56	235	51.06	48.94	0.00481865	missense_variant	p.Ile654Val	c.1960A>G	rs1801201
4138	17-37879585-A-G	PASS (SB1:0.54;SB2:0.94)	94	80	105	84	363	47.93	52.07	0.00481865	missense_variant	p.Ile654Val	c.1960A>G	rs1801201
305	17-37879585-A-G	PASS (SB1:0.54;SB2:1.10)	97	81	113	104	395	45.06	54.94	0.00481865	missense_variant	p.Ile654Val	c.1960A>G	rs1801201
5342	17-37879585-A-G	PASS (SB1:0.56;SB2:1.07)	74	58	81	68	281	46.98	53.02	0.00481865	missense_variant	p.Ile654Val	c.1960A>G	rs1801201
2201	17-37879585-A-G	PASS (SB1:0.53;SB2:0.79)	71	62	84	58	275	48.36	51.64	0.00481865	missense_variant	p.Ile654Val	c.1960A>G	rs1801201
5446	17-37879585-A-G	PASS (SB1:0.58;SB2:0.90)	67	48	84	54	253	45.45	54.55	0.00481865	missense_variant	p.Ile654Val	c.1960A>G	rs1801201
1410	17-37882071-T-G	PASS (SB1:0.53;SB2:1.40)	180	183	172	185	720	50.42	49.58	7.07995e-06	missense_variant	p.Ile946Ser	c.2837T>G	rs1204570035
1853	17-37882824-T-C	PASS (SB1:0.68;SB2:1.14)	135	64	153	83	435	45.75	54.25	7.95412e-06	missense_variant	p.Ile961Thr	c.2882T>C	rs761891977
2604	17-37882824-T-C	PASS (SB1:0.53;SB2:1.04)	39	34	54	49	176	41.48	58.52	7.95412e-06	missense_variant	p.Ile961Thr	c.2882T>C	rs761891977
1725	17-37883570-T-C	PASS (SB1:0.56;SB2:1.64)	23	18	14	18	73	56.16	43.84	0.000208003	missense_variant	p.Leu1061Pro	c.3182T>C	rs141142822
4898	17-37864781-C-T	PASS (SB1:0.79;SB2:0.96)	34	125	37	131	327	48.62	51.38	0.000485647	missense_variant	p.Leu145Phe	c.433C>T	rs527779103
6808	17-37884073-A-C	PASS (SB1:0.57;SB2:1.27)	127	94	114	107	442	50	50	4.9561e-05	missense_variant	p.Lys1182Gln	c.3544A>C	rs763027953
3160	17-37873607-A-T	PASS (SB1:0.60;SB2:0.99)	133	168	135	192	628	47.93	52.07	4.37922e-05	missense_variant	p.Lys591Met	c.1772A>T	rs767216520
8800	17-37883780-T-C	PASS (SB1:0.62;SB2:1.18)	98	59	101	72	330	47.58	52.42	N/A	missense_variant	p.Leu1131Pro	c.3392T>C	N/A
8282	17-37872145-C-T	PASS (SB1:0.60;SB2:0.85)	57	87	81	105	330	43.64	56.36	0.000725989	missense_variant	p.Pro489Leu	c.1466C>T	rs142456637
441	17-37872145-C-T	PASS (SB1:0.60;SB2:0.85)	99	151	126	163	539	46.38	53.62	0.000725989	missense_variant	p.Pro489Leu	c.1466C>T	rs142456637
4409	17-37872145-C-T	PASS (SB1:0.57;SB2:1.07)	104	140	110	158	512	47.66	52.34	0.000725989	missense_variant	p.Pro489Leu	c.1466C>T	rs142456637
3588	17-37872145-C-T	PASS (SB1:0.60;SB2:1.04)	53	79	51	79	262	50.38	49.62	0.000725989	missense_variant	p.Pro489Leu	c.1466C>T	rs142456637
275	17-37884066-GGTC-G	PASS (SB1:0.55;SB2:0.99)	102	85	133	110	430	43.49	56.51	3.98391e-05	inframe_deletion	p.Val1181del	c.3541_3543delGTC	rs751889439
7129	17-37884147-GC-G	PASS (SB1:0.50;SB2:0.89)	161	152	212	244	769	40.7	59.3	N/A	frameshift	p.His1208fs	c.3619delC	N/A
131	17-37866429-C-T	PASS (SB1:0.61;SB2:0.83)	105	165	99	129	498	54.22	45.78	5.32591e-05	missense_variant	p.Thr245Met	c.734C>T	rs376183465
579	17-37873637-C-G	PASS (SB1:0.62;SB2:1.13)	166	100	142	97	505	52.67	47.33	N/A	missense_variant	p.Pro601Arg	c.1802C>G	N/A
